# Supplementary material for: Molecular Characterization of Community Acquired Staphylococcus aureus Bacteremia in Young Children in Southern Mozambique, 2001–2009
Source: Front Microbiol. 2017 May 4;8:730. doi: 10.3389/fmicb.2017.00730 (PMC5415612; doi:10.3389/fmicb.2017.00730)
Supplement: Supplementary file 2 [file Table2.xlsx]

## Sheet: Sheet1
Table S2. Overall microarray raw data and antimicrobial susceptibility of the analyzed bloodstream S. aureus isolates (1-presence, 0-absence, 0.5-indeterminate, S-susceptible, R-resistant, I-Intermediate, NEG-Negative, POS-Positive).
Sample ID	Year of isolation	spa-type	MLST clonal complex affiliation	strain	MRSA (mecA)	PVL	rrnD1 (S. aureus)	gapA	katA	coA	nuc1	spa	sbi	sarA	saeS	vraS	agrI (total)	agrB-I	agrC-I	agrD-I	agrII (total)	agrB-II	agrC-II	agrD-II	agrIII (total)	agrB-III	agrC-III	agrD-III	agrIV (total)	agrB-IV	agrC-IV	hld	mecA	delta_mecR	ugpQ	ccrA-1	ccrB-1	plsSCC (COL)	Q9XB68-dcs	ccrA-2	ccrB-2	kdpA-SCC	kdpB-SCC	kdpC-SCC	kdpD-SCC	kdpE-SCC	mecI	mecR	xylR
							Domain 1 of 23S-rRNA	glyceraldehyde 3-phosphate dehydrogenase, locus 1	katalase A	coagulase	thermostable extracellular nuclease	staphylococcal protein A	IgG-binding protein	staphylococcal accessory regulator A	histidine protein kinase, sae locus	sensor protein	accessory gene regulator allele I				accessory gene regulator allele II				accessory gene regulator allele III				accessory gene regulator allele IV			haemolysin delta	alternate penicillin binding protein 2, defining MRSA	truncated signal transducer protein MecR1	glycerophosphoryl diester phosphodiesterase, associated with mecA	cassette chromosome recombinase genes A-1	cassette chromosome recombinase genes B-1	plasmin-sensitive surface protein	hypothetical protein from SCCmec elements	cassette chromosome recombinase gene A-2	cassette chromosome recombinase gene B-2	potassium-translocating ATPase A, chain 2	potassium-transporting ATPase B, chain 1	potassium-translocating ATPase C, chain 2	sensor kinase protein	KDP operon transcriptional regulatory protein	methicillin-resistance gene regulatory protein	signal transducer protein MecR1	homolog of xylose repressor, associated with SCCmec-elements
106540.0	2001	t148	CC8	ST72-MSSA	0	0	1	1	1	1	1	1	1	1	1	1	1	1	1	1	0	0	0	0	0	0	0	0	0	0	0	1	0	0	0	0	0	0	0	0	0	0	0	0	0	0	0	0	0
111066.2	2001	t084	CC15	CC15-MSSA	0	0	1	1	1	1	1	1	1	1	1	1	0	0	0	0	1	1	1	1	0	0	0	0	0	0	0	1	0	0	0	0	0	0	0	0	0	0	0	0	0	0	0	0	0
113320.5	2001	t934	CC80	CC80-MSSA [PVL+]	0	1	1	1	1	1	1	1	1	1	1	1	0	0	0	0	0	0	0	0	1	1	1	1	0	0	0	1	0	0	0	0	0	0	0	0	0	0	0	0	0	0	0	0	0
117302.3	2001	t064	CC15	CC15-MSSA	0	0	1	1	1	1	1	1	1	1	1	1	0	0	0	0	1	1	1	1	0	0	0	0	0	0	0	1	0	0	0	0	0	0	0	0	0	0	0	0	0	0	0	0	0
187997.3	2002	t084	CC15	CC15-MSSA	0	0	1	1	1	1	1	1	1	1	1	1	0	0	0	0	1	1	1	1	0	0	0	0	0	0	0	1	0	0	0	0	0	0	0	0	0	0	0	0	0	0	0	0	0.5
203011.7	2002	t002	CC5	CC5-MSSA [PVL+]	0	1	1	1	1	1	1	1	1	1	1	1	0	0	0	0	1	1	1	1	0	0	0	0	0	0	0	1	0	0	0	0	0	0	0	0	0	0	0	0	0	0	0	0	0
217014.2	2003	t078	CC25	CC25-MSSA [PVL+]	0	1	1	1	1	1	1	1	1	1	1	1	1	1	1	1	0	0	0	0	0	0	0	0	0	0	0	1	0	0	0	0	0	0	0	0	0	0	0	0	0	0	0	0	0
220869.3	2003	t002	CC5	CC5-MSSA [PVL+]	0	1	1	1	1	1	1	1	1	1	1	1	0	0	0	0	1	1	1	1	0	0	0	0	0	0	0	1	0	0	0	0	0	0	0	0	0	0	0	0	0	0	0	0.5	0
228862.8	2003	t1931	CC1	CC1-MSSA	0	0	1	1	1	1	1	1	1	1	1	1	0	0	0	0	0	0	0	0	1	1	0	1	0	0	0	1	0	0	0	0	0	0	0	0	0	0	0	0	0	0	0	0	0
233442.7	2003	t14460	CC121	CC121-MSSA [PVL+]	0	1	1	1	1	1	1	1	1	1	1	1	0	0	1	0	0	0	0	0	0	0	0	0	1	1	1	1	0	0	0	0	0	0	0	0	0	0	0	0	0	0	0	0	0
290934.0	2004	t148	CC8	ST72-MSSA	0	0	1	1	1	1	1	1	1	1	1	1	1	1	1	1	0	0	0	0	0	0	0	0	0	0	0	1	0	0	0	0	0	0	0	0	0	0	0	0	0	0	0	0	0
291006.5	2004	t084	CC15	CC15-MSSA	0	0	1	1	1	1	1	1	1	1	1	1	0	0	0	0	1	1	1	1	0	0	0	0	0	0	0	1	0	0	0	0	0	0	0	0	0	0	0	0	0	0	0	0	0
304569.7	2004	t5472	CC8	CC8-MSSA	0	0	1	1	1	1	1	1	1	1	1	1	1	1	1	1	0	0	0	0	0	0	0	0	0	1	0	1	0	0	0	0	0	0	0	0	0	0	0	0	0	0	0	0	0
304626.5	2004	t701	CC6	CC6-MSSA	0	0	1	1	1	1	1	1	1	1	1	1	1	1	1	1	0	0	0	0	0	0	0	0	0	0	0	1	0	0	0	0	0	0	0	0	0	0	0	0	0	0	0	0	0
304762.8	2004	t2793	CC121	CC121-MSSA [PVL+]	0	1	1	1	1	1	1	1	1	1	1	1	0	1	1	0	0	0	0	0	0	0	0	0	1	1	1	1	0	0	0	0	0	0	0	0	0	0	0	0	0	0	0	0	0
304900.0	2004	t010	CC5	CC5-MSSA	0	0	1	1	1	1	1	1	1	1	1	1	0	0	0	0	1	1	1	1	0	0	0	0	0	0	0	1	0	0	0	0	0	0	0	0	0	0	0	0	0	0	0	0	0
305116.4	2004	t774	CC15	CC15-MSSA	0	0	1	1	1	1	1	1	1	1	1	1	0	0	0	0	1	1	1	1	0	0	0	0	0	0	0	1	0	0	0	0	0	0	0	0	0	0	0	0	0	0	0	0	0
305298.5	2004	t084	CC15	CC15-MSSA	0	0	1	1	1	1	1	1	1	1	1	1	0	0	0	0	1	1	1	1	0	0	0	0	0	0	0	1	0	0	0	0	0	0	0	0	0	0	0	0	0	0	0	0	0.5
374440.5	2004	t1476	CC8	CC8-MSSA	0	0	1	1	1	1	1	1	1	1	1	1	1	1	1	1	0	0	0	0	0	0	0	0	0.5	1	0	1	0	0	0	0	0	0	0	0	0	0	0	0	0	0	0	0	0
386357.6	2005	t078	CC25	CC25-MSSA [PVL+]	0	1	1	1	1	1	1	1	1	1	1	1	1	1	1	1	0	0	0	0	0	0	0	0	0	1	0	1	0	0	0	0	0	0	0	0	0	0	0	0	0	0	0	0	0
460193.3	2005	t2554	CC25	CC25-MSSA	0	0	1	1	1	1	1	1	1	1	1	1	1	1	1	1	0	0	0	0	0	0	0	0	0.5	1	0	1	0	0	0	0	0	0	0	0	0	0	0	0	0	0	0	0	0
460299.0	2005	t9045	CC25	CC25-MSSA	0	0	1	1	1	1	1	1	1	1	1	1	1	1	1	1	0	0	0	0	0	0	0	0	0	1	0	1	0	0	0	0	0	0	0	0	0	0	0	0	0	0	0	0	0
460310.0	2005	t045	CC5	CC5-MSSA [PVL+]	0	1	1	1	1	1	1	1	1	1	1	1	0	0	0	0	1	1	1	1	0	0	0	0	0	0	0	1	0	0	0	0	0	0	0	0	0	0	0	0	0	0	0	0	0
460539.1	2005	t127	CC5	CC5-MSSA [PVL+]	0	1	1	1	1	1	1	1	1	1	1	1	0	0	0	0	1	1	1	1	0	0	0	0	0	0	0	1	0	0	0	0	0	0	0	0	0	0	0	0	0	0	0	0	0
461410.8	2005	t002	CC5	CC5-MSSA	0	0	1	1	1	1	1	1	1	1	1	1	0	0	0	0	1	1	1	1	0	0	0	0	0	0	0	1	0	0	0	0	0	0	0	0	0	0	0	0	0	0	0	0	0
461705.9	2005	t186	CC88	CC88-MSSA [PVL+]	0	1	1	1	1	1	1	1	1	1	1	1	0	0	0	0	0	0	0	0	1	1	1	1	0	0	0	1	0	0	0	0	0	0	0	0	0	0	0	0	0	0	0	0	0
461735.6	2005	t1639	CC15	CC15-MSSA	0	0	1	1	1	1	1	1	1	1	1	1	0	0	0	0	1	1	1	1	0	0	0	0	0	0	0	1	0	0	0	0	0	0	0	0	0	0	0	0	0	0	0	0	0
473667.0	2005	t645	CC121	CC121-MSSA [PVL+]	0	1	1	1	1	1	1	1	1	1	1	1	0	1	1	0	0	0	0	0	0	0	0	0	1	1	1	1	0	0	0	0	0	0	0	0	0	0	0	0	0	0	0	0	0
480074.1	2005	t888	CC12	CC12-MSSA	0	0	1	1	1	1	1	1	1	1	1	1	0	0	0	0	1	1	1	1	0	0	0	0	0	0	0	1	0	0	0	0	0	0	0	0	0	0	0	0	0	0	0	0	0.5
480077.2	2005	t14491	CC25	CC25-MSSA	0	0	1	1	1	1	1	1	1	1	1	1	1	1	1	1	0	0	0	0	0	0	0	0	0	1	0	1	0	0	0	0	0	0	0	0	0	0	0	0	0	0	0	0	0
480103.6	2005	t186	CC88	CC88-MSSA [PVL+]	0	1	1	1	1	1	1	1	1	1	1	1	0	0	0	0	0	0	0	0	1	1	1	1	0	0	0	1	0	0	0	0	0	0	0	0	0	0	0	0	0	0	0	0	0
480114.2	2006	t186	CC88	CC88-MSSA [PVL+]	0	1	1	1	1	1	1	1	1	1	1	1	0	0	0	0	0	0	0	0	1	1	1	1	0	0	0	1	0	0	0	0	0	0	0	0	0	0	0	0	0	0	0	0	0
480142.5	2006	t645	CC5	CC5-MSSA [PVL+]	0	1	1	1	1	1	1	1	1	1	1	1	0	0	0	0	1	1	1	1	0	0	0	0	0	0	0	1	0	0	0	0	0	0	0	0	0	0	0	0	0	0	0	0	0
480178.4	2006	t084	CC15	CC15-MSSA	0	0	1	1	1	1	1	1	1	1	1	1	0	0	0	0	1	1	1	1	0	0	0	0	0	0	0	1	0	0	0	0	0	0	0	0	0	0	0	0	0	0	0	0	0
487364.8	2006	t304	CC6	CC6-MSSA	0	0	1	1	1	1	1	1	1	1	1	1	1	1	1	1	0	0	0	0	0	0	0	0	0.5	1	0	1	0	0	0	0	0	0	0	0	0	0	0	0	0	0	0	0	0
487556.3	2006	t11928	CC15	CC15-MSSA	0	0	1	1	1	1	1	1	1	1	1	1	0	0	0	0	1	1	1	1	0	0	0	0	0	0	0	1	0	0	0	0	0	0	0	0	0	0	0	0	0	0	0	0	0
487575.4	2006	t3772	CC25	CC25-MSSA	0	0	1	1	1	1	1	1	1	1	1	1	1	1	1	1	0	0	0	0	0	0	0	0	0.5	1	0	1	0	0	0	0	0	0	0	0	0	0	0	0	0	0	0	0	0
487647.6	2006	t084	CC15	CC15-MSSA	0	0	1	1	1	1	1	1	1	1	1	1	0	0	0	0	1	1	1	1	0	0	0	0	0	0	0	1	0	0	0	0	0	0	0	0	0	0	0	0	0	0	0	0	1
487687.2	2006	t064	CC8	CC8-MRSA-IV, USA500	1	0	1	1	1	1	1	1	1	1	1	1	1	1	1	1	0	0	0	0	0	0	0	0	0	1	0	1	1	1	1	0	0	0	1	1	1	0	0	0	0	0	0	0	0
487692.6	2006	t1476	CC8	CC8-MSSA	0	0	1	1	1	1	1	1	1	1	1	1	1	1	1	1	0	0	0	0	0	0	0	0	0.5	1	0	1	0	0	0	0	0	0	0	0	0	0	0	0	0	0	0	0	1
495425.0	2006	t064	CC8	CC8-MRSA-IV, USA500	1	0	1	1	1	1	1	1	1	1	1	1	1	1	1	1	0	0	0	0	0	0	0	0	0.5	1	0	1	1	1	1	0	0	0	1	1	1	0	0	0	0	0	0	0	0
495757.6	2006	t645	CC121	CC121-MSSA [PVL+]	0	1	1	1	1	1	1	1	1	1	1	1	0	0	1	0	0	0	0	0	0	0	0	0	1	1	1	1	0	0	0	0	0	0	0	0	0	0	0	0	0	0	0	0	0
495771.2	2006	t376	CC80	An assignment to a strain is not possible, although the clonal complex was recognised.	0	0	1	1	1	1	1	1	1	1	1	1	0	0	0	0	0	0	0	0	1	1	1	1	0	0	0	1	0	0	0	0	0	0	0	0	0	0	0	0	0	0	0	0	0
516371.0	2006	t891	CC22	CC22-MSSA [PVL+]	0	1	1	1	1	1	1	1	1	1	1	1	1	1	1	1	0	0	0	0	0	0	0	0	0	0.5	0	1	0	0	0	0	0	0	0	0	0	0	0	0	0	0	0	0	0
516382.6	2006	t10719	CC1	CC1-MSSA	0	0	1	1	1	1	1	1	1	1	1	1	0	0	0	0	0	0	0	0	1	1	1	1	0	0	0	1	0	0	0	0	0	0	0	0	0	0	0	0	0	0	0	0	0
516400.5	2006	t2793	CC45	CC45/agrIV-MSSA	0	1	1	1	1	1	1	1	1	1	1	1	0	1	1	0	0	0	0	0	0	0	0	0	1	1	1	1	0	0	0	0	0	0	0	0	0	0	0	0	0	0	0	0	0
520388.2	2006	t174	CC1	CC1-MSSA [PVL+]	0	1	1	1	1	1	1	1	1	1	1	1	0	0	0	0	0	0	0	0	1	1	1	1	0	0	0	1	0	0	0	0	0	0	0	0	0	0	0	0	0	0	0	0	0
520784.4	2006	t186	CC88	CC88-MSSA [PVL+]	0	1	1	1	1	1	1	1	1	1	1	1	0	0	0	0	0	0	0	0	1	1	1	1	0	0	0	1	0	0	0	0	0	0	0	0	0	0	0	0	0	0	0	0	0
535013.6	2006	t064	CC8	CC8-MRSA-IV, USA500	1	0	1	1	1	1	1	1	1	1	1	1	1	1	1	1	0	0	0	0	0	0	0	0	0.5	1	0	1	1	1	1	0	0	0	1	1	1	0	0	0	0	0	0	0	0
550109.3	2006	t127	CC1	CC1-MSSA	0	0	1	1	1	1	1	1	1	1	1	1	0	0	0	0	0	0	0	0	1	1	1	1	0	0	0	1	0	0	0	0	0	0	0	0	0	0	0	0	0	0	0	0	0
550291.3	2006	t376	CC80	An assignment to a strain is not possible, although the clonal complex was recognised.	0	0	1	1	1	1	1	1	1	1	1	1	0	0	0	0	0	0	0	0	1	1	1	1	0	0	0	1	0	0	0	0	0	0	0	0	0	0	0	0	0	0	0	0	1
550400.5	2006	t064	CC8	CC8-MRSA-IV, USA500	1	0	1	1	1	1	1	1	1	1	1	1	1	1	1	1	0	0	0	0	0	0	0	0	0	0.5	0	1	1	1	1	0	0	0	1	1	1	0	0	0	0	0	0	0	0
561633.8	2006	t258	CC25	CC25-MSSA [PVL+]	0	1	1	1	1	1	1	1	1	1	1	1	1	1	1	1	0	0	0	0	0	0	0	0	0.5	1	0	1	0	0	0	0	0	0	0	0	0	0	0	0	0	0	0	0	0.5
566211.1	2006	t8538	CC1	CC1-MSSA [PVL+]	0	1	1	1	1	1	1	1	1	1	1	1	0	0	0	0	0	0	0	0	1	1	1	1	0	0	0	1	0	0	0	0	0	0	0	0	0	0	0	0	0	0	0	0	0
566278.4	2006	t426	CC97	CC97-MSSA	0	0	1	1	1	1	1	1	1	1	1	1	1	1	1	1	0	0	0	0	0	0	0	0	0.5	1	0	1	0	0	0	0	0	0	0	0	0	0	0	0	0	0	0	0	0
574223.0	2006	t064	CC8	CC8-MRSA-IV, USA500	1	0	1	1	1	1	1	1	1	1	1	1	1	1	1	1	0	0	0	0	0	0	0	0	0.5	1	0	1	1	1	1	0	0	0	1	1	1	0	0	0	0	0	0	0	0
576041.0	2006	t5472	CC8	CC8-MSSA	0	0	1	1	1	1	1	1	1	1	1	1	1	1	1	1	0	0	0	0	0	0	0	0	0.5	1	0	1	0	0	0	0	0	0	0	0	0	0	0	0	0	0	0	0	0
603825.8	2006	t2360	CC6	CC6-MSSA	0	0	1	1	1	1	1	1	1	1	0.5	1	1	1	1	1	0	0	0	0	0	0	0	0	0	1	0	1	0	0	0	0	0	0	0	0	0	0	0	0	0	0	0	0	0
617306.6	2007	t1476	CC8	CC8-MSSA	0	0	1	1	1	1	1	1	1	1	1	1	1	1	1	1	0	0	0	0	0	0	0	0	0.5	1	0	1	0	0	0	0	0	0	0	0	0	0	0	0	0	0	0	0	0
617328.8	2007	t084	CC15	CC15-MSSA	0	0	1	1	1	1	1	1	1	1	1	1	0	0	0	0	1	1	1	1	0	0	0	0	0	0	0	1	0	0	0	0	0	0	0	0	0	0	0	0	0	0	0	0	0
635823.6	2007	t690	CC88	CC88-MSSA [PVL+]	0	1	1	1	1	1	1	1	1	1	1	1	0	0	0	0	0	0	0	0	1	1	1	1	0	0	0	1	0	0	0	0	0	0	0	0	0	0	0	0	0	0	0	0	0
635943.9	2007	t2554	CC25	CC25-MSSA	0	0	1	1	1	1	1	1	1	1	1	1	1	1	1	1	0	0	0	0	0	0	0	0	0	1	0	1	0	0	0	0	0	0	0	0	0	0	0	0	0	0	0	0	0
635972.9	2007	t002	CC5	CC5-MSSA [PVL+]	0	1	1	1	1	1	1	1	1	1	1	1	0	0	0	0	1	1	1	1	0	0	0	0	0	0	0	1	0	0	0	0	0	0	0	0	0	0	0	0	0	0	0	0	0
636106.7	2007	t1476	CC8	CC8-MSSA	0	0	1	1	1	1	1	1	1	1	1	1	1	1	1	1	0	0	0	0	0	0	0	0	0.5	1	0	1	0	0	0	0	0	0	0	0	0	0	0	0	0	0	0	0	1
636136.4	2007	t064	CC8	CC8-MRSA-IV, USA500	1	0	1	1	1	1	1	1	1	1	1	1	1	1	1	1	0	0	0	0	0	0	0	0	0	1	0	1	1	1	1	0	0	0	1	1	1	0	0	0	0	0	0	0	0
675168.0	2007	t084	CC15	CC15-MSSA	0	0	1	1	1	1	1	1	1	1	1	1	0	0	0	0	1	1	1	1	0	0	0	0	0	0	0	1	0	0	0	0	0	0	0	0	0	0	0	0	0	0	0	0	0
675349.9	2007	t1476	CC8	CC8-MSSA	0	0	1	1	1	1	1	1	1	1	1	1	1	1	1	1	0	0	0	0	0	0	0	0	0	0	0	1	0	0	0	0	0	0	0	0	0	0	0	0	0	0	0	0	0
682301.0	2007	t701	CC6	CC6-MSSA	0	0	1	1	1	1	1	1	1	1	1	1	1	1	1	1	0	0	0	0	0	0	0	0	0	1	0	1	0	0	0	0	0	0	0	0	0	0	0	0	0	0	0	0	0
682764.5	2007	t3772	CC25	CC25-MSSA	0	0	1	1	1	1	1	1	1	1	1	1	1	1	1	1	0	0	0	0	0	0	0	0	0	0.5	0	1	0	0	0	0	0	0	0	0	0	0	0	0	0	0	0	0	0
717174.6	2008	t701	CC6	CC6-MSSA	0	0	1	1	1	1	1	1	1	1	1	1	1	1	1	1	0	0	0	0	0	0	0	0	0	0.5	0	1	0	0	0	0	0	0	0	0	0	0	0	0	0	0	0	0	0
724967.1	2008	t002	CC8	CC8-MRSA-IV, USA500	1	0	1	1	1	1	1	1	1	1	1	1	1	1	1	1	0	0	0	0	0	0	0	0	0	1	0	1	1	1	1	0	0	0	1	1	1	0	0	0	0	0	0	0	0
731977.3	2008	t355	CC152	CC152-MSSA [PVL+]	0	1	1	1	1	1	1	1	1	1	1	1	1	1	1	1	0	0	0	0	0	0	0	0	1	1	0	1	0	0	0	0	0	0	0	0	0	0	0	0	0	0	0	0	0
744876.2	2008	t376	CC80	An assignment to a strain is not possible, although the clonal complex was recognised.	0	0	1	1	1	1	1	1	1	1	1	1	0	0	0	0	0	0	0	0	1	1	1	1	0	0	0	1	0	0	0	0	0	0	0	0	0	0	0	0	0	0	0	0	0
820590.8	2009	t002	CC5	CC5-MSSA [PVL+]	0	1	1	1	1	1	1	1	1	1	1	1	0	0	0	0	1	1	1	1	0	0	0	0	0	0	0	1	0	0	0	0	0	0	0	0	0	0	0	0	0	0	0	0	0
853037.3	2009	t015	CC45	CC45-MSSA	0	0	1	1	1	1	1	0	1	1	1	1	0	0	0	1	0	0	0	0	0	0	0	0	0	0	0	1	0	0	0	0	0	0	0	0	0	0	0	0	0	0	0	0	0
108669.2	2001	t701	CC6	CC6-MSSA	0	0	1	1	1	1	1	1	1	1	1	1	1	1	1	1	0	0	0	0	0	0	0	0	0	0	0	1	0	0	0	0	0	0	0	0	0	0	0	0	0	0	0	0	0
304796.3	2004	t084	CC15	CC15-MSSA	0	0	1	1	1	1	1	1	1	1	1	1	0	0	0	0	1	1	1	1	0	0	0	0	0	0	0	1	0	0	0	0	0	0	0	0	0	0	0	0	0	0	0	0	0
725070.9	2008	t3772	CC25	CC25-MSSA	0	0	1	1	1	1	1	1	1	1	1	1	1	1	1	1	0	0	0	0	0	0	0	0	0	0.5	0	1	0	0	0	0	0	0	0	0	0	0	0	0	0	0	0	0	0
731618.1	2008	t1476	CC8	CC8-MSSA	0	0	1	1	1	1	1	1	1	1	1	1	1	1	1	1	0	0	0	0	0	0	0	0	0	0.5	0	1	0	0	0	0	0	0	0	0	0	0	0	0	0	0	0	0	0
731799.5	2008	t14473	CC1	CC1-MSSA	0	0	1	1	1	1	1	1	1	1	1	1	0	0	0	0	0	0	0	0	1	1	0.5	1	0	0	0	1	0	0	0	0	0	0	0	0	0	0	0	0	0	0	0	0	0
740163.5	2009	t645	CC121	CC121-MSSA [PVL+]	0	1	1	1	1	1	1	1	1	1	1	1	0	0	1	0	0	0	0	0	0	0	0	0	1	1	1	1	0	0	0	0	0	0	0	0	0	0	0	0	0	0	0	0	0
780839.3	2009	t084	CC15	CC15-MSSA	0	0	1	1	1	1	1	1	1	1	1	1	0	0	0	0	1	1	1	1	0	0	0	0	0	0	0	1	0	0	0	0	0	0	0	0	0	0	0	0	0	0	0	0	0
820238.5	2009	t015	CC45	CC45-MSSA	0	0	1	1	1	1	1	1	1	1	1	1	1	1	0	1	0	0	0	0	0	0	0	0	0	0	0	1	0	0	0	0	0	0	0	0	0	0	0	0	0	0	0	0	0
682834.3	2007	t064	CC8	CC8-MSSA	0	0	1	1	1	1	1	1	1	1	1	1	1	1	1	1	0	0	0	0	0	0	0	0	0	1	0	1	0	0	0	0	0	0	0	0	0	0	0	0	0	0	0	0	0
Accession numbers	N/A	N/A	N/A	N/A	CP000046.1	CP000046.1	CP000046.1	CP000046.1	CP000046.1	CP000046.1	CP000046.1	CP000046.1	CP000046.1	CP000046.1	CP000046.1	CP000046.1	CP000046.1	CP000046.1	CP000046.1	CP000046.1	BA000017.4	BA000017.4	BA000017.4	BA000017.4	BX571856.1	BX571856.1	BX571856.1	BX571856.1	AF288215.1	AF288215.1	AF288215.1	CP000046.1	CP000046.1	CP000046.1	CP000046.1	CP000046.1	CP000046.1	CP000046.1	CP000046.1	BA000017.4	BA000017.4	BA000017.4	BA000017.4	BA000017.4	BA000017.4	BA000017.4	BA000017.4	CP000046.1	BA000017.4
[truncated: 307 more columns]
